# Supplementary material for: DNA Enrichment Methods for Microbial Symbionts in Marine Bivalves
Source: Microorganisms. 2022 Feb 8;10(2):393. doi: 10.3390/microorganisms10020393 (PMC8878965; doi:10.3390/microorganisms10020393)
Supplement: Supplementary file 1 [file microorganisms-10-00393-s001.zip]

Archive with 1 entries (1 files):
- microorganisms-1572678-supplementary.pdf
